# Supplementary material for: Predicting clinical outcomes of SARS-CoV-2 infection during the Omicron wave using machine learning
Source: PLoS One. 2024 Apr 25;19(4):e0290221. doi: 10.1371/journal.pone.0290221 (PMC11045098; doi:10.1371/journal.pone.0290221)
Supplement: S1 Table — A table of all potential covariates that were investigated with a brief definition. (XLSX) [file pone.0290221.s001.xlsx]

## Sheet: sup_table_1
Variable	Definitions
ACEInhibitor (2yr)	ACE Inhibitor: Ever/Never in 2 years prior to Index Date
Acetaminophen (2yr)	Acetaminophen: Ever/Never in 2 years prior to Index Date
ActCardiacInjury (2yr)	Acute Cardiac Injury: Ever/never record of acute cardiac injury in the 2 years prior to index date
ActivePat12Mo	Active patient status - 12 months: At least 1 workload or 1 inpatient admission in the past 12 months
ActivePat24Mo	Active patient status - 24 months: At least 1 workload or 1 inpatient admission in the past 24 months
ActMI (2yr)	Acute Myocardial Infarction: Ever/never record of acute cardiac injury in the 2 years prior to index date
Acute Resp Failure (2yr)	Acute Respiratory Failure:Ever/never record of acute respiratory failure in the 2 years prior to index date
Age	Age at COVID testing: Age at IndexDate derived from date of birth and IndexDate
AKF (2yr)	Acute Kidney Failure: Ever/never record acute kidney failure in the 2 years prior to index date
AKIPeakModifiedStage (2yr)_PriorESRD	Peak Modified AKI Stage: Peak/Highest modified AKI Stage in the 2 years prior to index date
AKIPeakModifiedStage (2yr)_Stage1	Peak Modified AKI Stage: Peak/Highest modified AKI Stage in the 2 years prior to index date
AKIPeakModifiedStage (2yr)_Stage2	Peak Modified AKI Stage: Peak/Highest modified AKI Stage in the 2 years prior to index date
AKIPeakModifiedStage (2yr)_Stage3	Peak Modified AKI Stage: Peak/Highest modified AKI Stage in the 2 years prior to index date
AKIPeakModifiedStage (2yr)_Unknown	Peak Modified AKI Stage: Peak/Highest modified AKI Stage in the 2 years prior to index date
AlcDep (2yr)	Alcohol Dependence: Ever/never record of alcohol dependence in the 2 years prior to index date
Allopurinol (2yr)	Allopurinol: Ever/Never in 2 years prior to Index Date
Alphablocker (2yr)	Alphablocker: Ever/Never in 2 years prior to Index Date
Antianginal (2yr)	Antianginal: Ever/Never in 2 years prior to Index Date
Antiarrhythmic (2yr)	Antiarrythmic: Ever/Never in 2 years prior to Index Date
Antibiotic (2yr)	Antibiotic: Ever/Never in 2 years prior to Index Date
AnticoagulantOutpatient (2yr)	Anticoagulant: Ever/Never in 2 years prior to Index Date. Inpatient and Outpatient medication distinctions are made to reflect the usage necessitated by hospitalization vs. indications as an outpatient.
Antihistamine (2yr)	Antihistamine: Ever/Never in 2 years prior to Index Date
Antipsychotic (2yr)	Antipsychotic: Ever/Never in 2 years prior to Index Date
Antiviral (2yr)	Antiviral: Ever/Never in 2 years prior to Index Date
Anxiety (2yr)	Anxiety: Ever/never record of anxiety in the 2 years prior to index date
ARB (2yr)	Angiotensin II Receptor Blocker: Ever/Never in 2 years prior to Index Date
Arrhythmia (2yr)	Arrhythmia: Ever/never record of arrhythmia in the 2 years prior to index date
Asthma (2yr)	Asthma: Ever/never record of asthma in the 2 years prior to index date
Azithromycin (2yr)	Azithromycin: Ever/Never in 2 years prior to Index Date
Benzodiazepine (2yr)	Benzodiazepine: Ever/Never in 2 years prior to Index Date
BetaAgonistNEB (2yr)	Beta Agonist Nebulizer: Ever/Never in 2 years prior to Index Date
Betablocker (2yr)	Beta Blocker: Ever/Never in 2 years prior to Index Date
Bipolar (2yr)	Bipolar Disorder: Ever/never record of bipolar disorder in the 2 years prior to index date
BloodType_A Neg	Blood type of patient
BloodType_A Pos	Blood type of patient
BloodType_AB Pos	Blood type of patient
BloodType_B Pos	Blood type of patient
BloodType_O Neg	Blood type of patient
BloodType_O Pos	Blood type of patient
BMI	Body Mass Index: BMI at index date; calculated from average height and weight closest (+/-) to index date. In the event of ties, the weight at the date prior to index date was selected
Bronchitis (2yr)	Bronchitis: Ever/never record of bronchitis in the 2 years prior to index date
Bronchodilator (2yr)	Bronchodilator: Ever/Never in 2 years prior to Index Date
CAHD (2yr)	Coronary Atherosclerosis and other Heart Disease: Ever/never record of coronary atherosclerosis heart disease in the 2 years prior to index date
Cancer (2yr)	Cancer:ï¿½Ever/never record of cancer in the 2 years prior to index date
Cardiomyopathy (2yr)	Cardiomyopathy: Ever/never record of cardiomyopathy in the 2 years prior to index date
CCB (2yr)	Calcium Channel Blocker: Ever/Never in 2 years prior to Index Date
CCI	Charlson Comorbidity Index: CCI score based on comorbidities ever before index date
CCI (2yr)	Charlson Comorbidity Index: CCI score based on comorbidities in the 2 years before index date
Cerebrovasc (2yr)	Cerebrovascular Disease: Ever/never record of cerebrovascular disease in the 2 years prior to index date
CHF (2yr)	Congestive Heart Failure: Ever/never record of congestive heart failure in the 2 years prior to index date
ChrLungDisease (2yr)	Chronic Lung Disease: Ever/never record of chronic lung disease in the 2 years prior to index date
ChrNeuroMuscDisease (2yr)	Chronic Neurological Disease: Ever/never record of chronic neurological disease in the 2 years prior to index date
ChrRhHD (2yr)	Chronic Rheumatic Heart Disease: Ever/never record of chronic rheumatic heart disease in the 2 years prior to index date
Cirrhosis (2yr)	Cirrhosis: Ever/never record of cirrhosis in the 2 years prior to index date
CKD (2yr)	Chronic Kidney Disease: Ever/never record of chronic kideny disease in the 2 years prior to index date
CKF (2yr)	Chronic Kidney Failure: Ever/never record of chronic kidney failure in the 2 years prior to index date
Colchicine (2yr)	Colchicine: Ever/Never in 2 years prior to Index Date
COPD (2yr)	Chronic Obstructive Pulmonary Disease: Ever/never record of COPD in the 2 years prior to index date
Corticosteroid (2yr)	Corticosteroid: Ever/Never in 2 years prior to Index Date
CVD (2yr)	Cardiovascular Disease including Hypertension: Ever/never record of cardiovascular disease including hypertension in the 2 years prior to index date
Dementia (2yr)	Dementia: Ever/never record of dementia in the 2 years prior to index date
Dexamethasone (2yr)	Dexamethasone: Ever/Never in 2 years prior to Index Date
DiabetesAny (2yr)	Diabetes Any: Ever/never record of any diabetes in the 2 years prior to index date
DiabetesOther (2yr)	Diabetes Other: Ever/never record of other diabetes (not currently listed) in the 2 years prior to index date
DiabetesTypeOne (2yr)	Diabetes Type 1: Ever/never record of Type 1 diabetes in the 2 years prior to index date
DiabetesTypeTwo (2yr)	Diabetes Type 2: Ever/never record of Type 2 diabetes in the 2 years prior to index date
DiabetesWComp (2yr)	Diabetes With Complications: Ever/never record of diabetes with complications in the 2 years prior to index date
DiabetesWoComp (2yr)	Diabetes Without Complications: Ever/never record of diabetes without complications in the 2 years prior to index date
DrugDep (2yr)	Non-Alcohol Drug Dependence: Ever/never record of non-alcohol drug dependence in the 2 years prior to index date
Elixhauser	Elixhauser: Elixhauser score based on comorbidities ever before index date
Elixhauser (2yr)	Elixhauser: Elixhauser score based on comorbidities in the 2 years before index date
Emphysema (2yr)	Emphysema: Ever/never record of emphysema in the 2 years prior to index date
Epilepsy (2yr)	Epilepsy: Ever/never record of epilepsy in the 2 years prior to index date
Epinephrine (2yr)	Epinephrine: Ever/Never in 2 years prior to Index Date
Estrogen (2yr)	Estrogen: Ever/Never of record of phenotype medication between IndexDate and 60 days post IndexDate
Ethnicity_HISPANIC OR LATINO	Ethnicity
Ethnicity_NOT HISPANIC OR LATINO	Ethnicity
Ethnicity_Unknown	Ethnicity
Famotidine (2yr)	Famotidine: Ever/Never in 2 years prior to Index Date
Female	Gender
Furosemide (2yr)	Furosemide: Ever/Never in 2 years prior to Index Date
Glucocorticoid (2yr)	Glucocorticoid: Ever/Never in 2 years prior to Index Date
H2Blocker (2yr)	Histamine 2 Receptor Blocker: Ever/Never of record of phenotype medication between IndexDate and 60 days post IndexDate
HCTZ (2yr)	Hydrochlorothiazide: Ever/Never of record of phenotype medication between IndexDate and 60 days post IndexDate
HeartDisease (2yr)	Heart Disease: Ever/never record of heart disease in the 2 years prior to index date
HeartFailure (2yr)	Heart Failure: Ever/never record of heart failure in the 2 years prior to index date
HTN (2yr)	Hypertension: Ever/never record of hypertension in the 2 years prior to index date
Hyperlipidemia (2yr)	Hyperlipidemia: Ever/never record of hyperlipidemia in the 2 years prior to index date
Hyrdrocortisone (2yr)	Hydrocortisone: Ever/Never in 2 years prior to Index Date
IBD (2yr)	Inflammatory Bowel Disease: Ever/never record of inflammatory bowel disease in the 2 years prior to index date
ICS (2yr)	Ihhaled Corticosteroids: Ever/Never in 2 years prior to Index Date
ICSLABA (2yr)	Inhaled Corticosteroid/Long-Acting Beta Agonist: Ever/Never in 2 years prior to Index Date
InductionVentMed (2yr)	Induction Ventilation Medications: Ever/Never in 2 years prior to Index Date
IscStroke (2yr)	Ischemic Stroke: Ever/never record of ischemic stroke in the 2 years prior to index date
KidneyAll (2yr)	Kidney Disease All: Ever/never record of kidney disease (all) in the 2 years prior to index date
Liver (2yr)	Liver Disease: Ever/never record of liver disease in the 2 years prior to index date
Losartan (2yr)	Losartan: Ever/Never in 2 years prior to Index Date
LowRespInf (2yr)	Lower Respiratory Infection: Ever/never record of lower respiratory infection in the 2 years prior to index date
Male	Gender
MDD (2yr)	Major Depressive Disorder: Ever/never record of major depressive disorder in the 2 years prior to index date
Medicaid	Record of Medicaid as form of insurance at index date. 1=record of Medicaid 0=no record of Medicaid as recorded in VA
Medicare	Record of Medicare as form of insurance at index date. 1=record of Medicare 0=no record of Medicare as recorded in VA
MetasTumor (2yr)	Metastatic Tumor: Ever/never record of metastatic tumor in the 2 years prior to index date
Metformin (2yr)	Metformin: Ever/Never in 2 years prior to Index Date
MildLD (2yr)	Mild Liver Disease: Ever/never record of mild liver disease in the 2 years prior to index date
Nephrosis (2yr)	Nephrosis: Ever/never record of nephrosis in the 2 years prior to index date
No AKI (2yr)	Peak Modified AKI Stage: Peak/Highest modified AKI Stage in the 2 years prior to index date
NoRecordOfInsurance	No record of insurance at index date
NSAID (2yr)	Non-steroidal Anti-Inflammatory Drug: Ever/Never in 2 years prior to Index Date
OAC IP (2yr)	Anticoagulant: Ever/Never in 2 years prior to Index Date. Inpatient and Outpatient medication distinctions are made to reflect the usage necessitated by hospitalization vs. indications as an outpatient.
Opioid (2yr)	Opioid: Ever/Never in 2 years prior to Index Date
OSA (2yr)	Obstructive Sleep Apnea: Ever/never record of obstructive sleep apnea in the 2 years prior to index date
Other Insurance	Record of other insurance at index date
OtherHD (2yr)	Other and Ill-Defined Heart Disease: Ever/never record of other ill-defined heart disease in the 2 years prior to index date
OverweightAtIndex	Seriously Overweight: Derived from BMIAtIndex. BMI >=40
PAD (2yr)	Peripheral Artery Disease: Ever/never record of peripheral artery disease in the 2 years prior to index date
PAI (2yr)	Platelet Aggregation Inhibitor: Ever/Never in 2 years prior to Index Date
Parkinsons (2yr)	Parkinson's Disease: Ever/never record of Parkinson's disease in the 2 years prior to index date
Phenylephrine (2yr)	Phenylephrine: Ever/Never in 2 years prior to Index Date
Pneumonia (2yr)	Pneumonia: Ever/never record of pneumonia in the 2 years prior to index date
PPI (2yr)	Proton Pump Inhibitor: Ever/Never in 2 years prior to Index Date
Prednisone (2yr)	Prednisone: Ever/Never in 2 years prior to Index Date
PrimaryCare18Mo	VA Primary care user - 18 months: At least 1 workload primary care outpatient encounter based on stopcodes
Priority Grp 1	Medal of Honor recipients and veterans with high tier service connected disabilities
Priority Grp 2	Veterans with medium tier service connected disabilities
Priority Grp 3	Veterans with low tier service connected disabilities, former POWs, Purple Heart recipients, and special considerations for how disability was incurred
Priority Grp 4	Disabled veterans who do not qualify for a higher priority group
Priority Grp 5	Nonservice connected veterans below the geographic means threshold, potential medicaid recipients, and VA pensioners
Priority Grp 6	Combat incident specific qualifications
Priority Grp 7	Veterans below geographical income limits with copayment agreements
Priority Grp 8	Veterans above the geographic means threshold
Priority Grp None	No Patient priority group at index date
PTSD (2yr)	Post Traumatic Stress Disorder: Ever/never record of post traumatic stress disorder in the 2 years prior to index date
PulmHD (2yr)	Pulmonary Heart Disease: Ever/never record of pulmonary heart disease in the 2 years prior to index date
Race_Asian	Race
Race_Black or African American	Race
Race_Native Hawaiian or Other Pacific Islander	Race
Race_Unknown	Race
Race_White	Race
Rurality_CityTown	Rurality designation of residence at index
Rurality_SmallTownRural	Rurality designation of residence at index
Rurality_Urban	Rurality designation of residence at index
Schizophrenia (2yr)	Schizophrenia: Ever/never record of schizophrenia in the 2 years prior to index date
SepticShock (2yr)	Septic Shock: Ever/never record of septic shock in the 2 years prior to index date
Smoke (2yr)_Current Smoker	Smoking Status: Smoking status at index date according to data in the 2 years prior to index date.
Smoke (2yr)_Former Smoker	Smoking Status: Smoking status at index date according to data in the 2 years prior to index date.
Smoke (2yr)_Never Smoker	Smoking Status: Smoking status at index date according to data in the 2 years prior to index date.
Smoke (2yr)_Unknown	Smoking Status: Smoking status at index date according to data in the 2 years prior to index date.
SNRI (2yr)	Serotonin and Norepinephrine Reuptake Inhibitors: Ever/Never in 2 years prior to Index Date
SSRI (2yr)	Selective Serotonin Reuptake Inhibitors: Ever/Never in 2 years prior to Index Date
Statin (2yr)	Statin: Ever/Never in 2 years prior to Index Date
Tricyclic (2yr)	Tricyclic Antidepressant: Ever/Never in 2 years prior to Index Date
Unkn Blood Type	Blood type of patient
UrinaryStone (2yr)	Urinary Stones: Ever/never record of urinary stones in the 2 years prior to index date
Vac Status	Vaccination Status: (1 Unvaccinated, 2 Partial, 3 Full >5 months prior to index date, 4 Boosted >5 montsh priort to index date, 5 Full <= 5 months prior to index date, 6 Boosted <= 5 months prior to index date)
Valsartan (2yr)	Valsartan: Ever/Never in 2 years prior to Index Date
Vasopressor (2yr)	Vasopressor: Ever/Never in 2 years prior to Index Date
Veteran	Veteran statusï¿½: Indicator variable for Veteran status.
VTE (2yr)	Venous Thromboembolismï¿½: Ever/never record of venous thromboembolism in the 2 years prior to index date
