# Supplementary material for: Predicting clinical outcomes of SARS-CoV-2 infection during the Omicron wave using machine learning
Source: PLoS One. 2024 Apr 25;19(4):e0290221. doi: 10.1371/journal.pone.0290221 (PMC11045098; doi:10.1371/journal.pone.0290221)
Supplement: S2 Table — A table of the performance metrics given here as ROCAUC for different machine learning algorithms for each severity outcome. (XLSX) [file pone.0290221.s002.xlsx]

## Sheet: Sheet1
	model_id	auc	logloss	aucpr	mean_per_class_error	rmse	mse
Hospitalization
	StackedEnsemble_AllModels_3_AutoML_10_20231025_132304	0.827481	0.249393	0.364279	0.287592	0.269068	0.0723974
	StackedEnsemble_AllModels_4_AutoML_10_20231025_132304	0.827331	0.249425	0.364351	0.290886	0.269082	0.0724049
	StackedEnsemble_AllModels_7_AutoML_10_20231025_132304	0.827303	0.249471	0.364258	0.295741	0.269085	0.0724067
	StackedEnsemble_BestOfFamily_4_AutoML_10_20231025_132304	0.826072	0.250218	0.360851	0.293257	0.269467	0.0726124
	StackedEnsemble_BestOfFamily_8_AutoML_10_20231025_132304	0.82597	0.250154	0.362216	0.281277	0.269345	0.072547
	StackedEnsemble_AllModels_2_AutoML_10_20231025_132304	0.825897	0.250297	0.360448	0.298834	0.26948	0.0726194
	StackedEnsemble_BestOfFamily_5_AutoML_10_20231025_132304	0.825875	0.250124	0.362373	0.281547	0.269367	0.0725584
	StackedEnsemble_AllModels_6_AutoML_10_20231025_132304	0.82517	0.251146	0.355543	0.292758	0.270008	0.0729045
	StackedEnsemble_AllModels_1_AutoML_10_20231025_132304	0.825139	0.250768	0.360455	0.304629	0.269651	0.0727119
	StackedEnsemble_BestOfFamily_3_AutoML_10_20231025_132304	0.824807	0.250688	0.359993	0.295344	0.269621	0.0726956
	StackedEnsemble_BestOfFamily_1_AutoML_10_20231025_132304	0.824328	0.251576	0.356592	0.29213	0.270082	0.0729442
	StackedEnsemble_BestOfFamily_2_AutoML_10_20231025_132304	0.824232	0.251085	0.36032	0.296371	0.269736	0.0727577
	StackedEnsemble_BestOfFamily_7_AutoML_10_20231025_132304	0.823533	0.251766	0.350546	0.295342	0.27032	0.0730727
	XGBoost_grid_1_AutoML_10_20231025_132304_model_6	0.82274	0.25252	0.352638	0.286025	0.27071	0.0732837
	XGBoost_grid_1_AutoML_10_20231025_132304_model_1	0.822511	0.252262	0.356941	0.296156	0.270408	0.0731204
	XGBoost_grid_1_AutoML_10_20231025_132304_model_7	0.822165	0.25257	0.351073	0.294866	0.270754	0.0733076
	XGBoost_grid_1_AutoML_10_20231025_132304_model_8	0.821732	0.252784	0.350342	0.308277	0.270829	0.0733484
	GBM_grid_1_AutoML_10_20231025_132304_model_1	0.820951	0.253694	0.351513	0.29909	0.2711	0.0734954
	XGBoost_grid_1_AutoML_10_20231025_132304_model_5	0.820865	0.253296	0.34923	0.299549	0.270991	0.0734364
	GBM_5_AutoML_10_20231025_132304	0.820466	0.253883	0.353259	0.299153	0.271155	0.073525
	GBM_grid_1_AutoML_10_20231025_132304_model_6	0.820421	0.25574	0.345835	0.292381	0.272193	0.074089
	GBM_grid_1_AutoML_10_20231025_132304_model_7	0.819836	0.257738	0.347801	0.289329	0.273132	0.074601
	GBM_2_AutoML_10_20231025_132304	0.819671	0.255334	0.350246	0.306261	0.271835	0.0738944
	GLM_1_AutoML_10_20231025_132304	0.819627	0.254091	0.353106	0.30118	0.271103	0.0734968
	XGBoost_grid_1_AutoML_10_20231025_132304_model_2	0.817843	0.255386	0.344983	0.29487	0.272215	0.0741008
	StackedEnsemble_BestOfFamily_6_AutoML_10_20231025_132304	0.817465	0.255506	0.339616	0.284981	0.271818	0.0738851
	GBM_1_AutoML_10_20231025_132304	0.816654	0.261599	0.337947	0.299063	0.274654	0.0754349
	StackedEnsemble_AllModels_5_AutoML_10_20231025_132304	0.815579	0.257589	0.336677	0.290196	0.272937	0.0744944
	XGBoost_grid_1_AutoML_10_20231025_132304_model_9	0.815001	0.257536	0.335454	0.309408	0.273345	0.0747177
	GBM_3_AutoML_10_20231025_132304	0.814076	0.259818	0.338195	0.309461	0.274	0.0750758
	DeepLearning_grid_3_AutoML_10_20231025_132304_model_2	0.813586	0.256781	0.32744	0.290277	0.272828	0.0744353
	DeepLearning_grid_2_AutoML_10_20231025_132304_model_1	0.812172	0.262212	0.322138	0.293373	0.276159	0.0762638
	DeepLearning_grid_2_AutoML_10_20231025_132304_model_2	0.811454	0.260333	0.314485	0.300725	0.274754	0.0754895
	DeepLearning_1_AutoML_10_20231025_132304	0.809911	0.259835	0.315499	0.298034	0.274588	0.0753984
	DeepLearning_grid_3_AutoML_10_20231025_132304_model_1	0.808495	0.261315	0.323147	0.302328	0.274345	0.0752654
	GBM_grid_1_AutoML_10_20231025_132304_model_5	0.807786	0.265736	0.32123	0.30903	0.276685	0.0765548
	DeepLearning_grid_1_AutoML_10_20231025_132304_model_1	0.805912	0.269658	0.319553	0.305135	0.277595	0.0770589
	XGBoost_grid_1_AutoML_10_20231025_132304_model_3	0.805893	0.264121	0.319861	0.307609	0.276552	0.0764812
	GBM_4_AutoML_10_20231025_132304	0.803609	0.270351	0.321529	0.312013	0.27809	0.0773339
	GBM_grid_1_AutoML_10_20231025_132304_model_2	0.803322	0.274338	0.317163	0.307928	0.279439	0.0780862
	DRF_1_AutoML_10_20231025_132304	0.79953	0.314221	0.31149	0.320179	0.292471	0.0855392
	XGBoost_grid_1_AutoML_10_20231025_132304_model_4	0.79948	0.269831	0.310812	0.314227	0.278495	0.0775597
	XGBoost_grid_1_AutoML_10_20231025_132304_model_10	0.797879	0.270183	0.31151	0.310589	0.278958	0.0778175
	DeepLearning_grid_1_AutoML_10_20231025_132304_model_2	0.797861	0.277382	0.307439	0.305639	0.280665	0.078773
	GBM_grid_1_AutoML_10_20231025_132304_model_4	0.79664	0.295259	0.315696	0.315172	0.286205	0.0819132
	DeepLearning_grid_3_AutoML_10_20231025_132304_model_3	0.794731	0.289003	0.299377	0.304378	0.286749	0.082225
	DeepLearning_grid_1_AutoML_10_20231025_132304_model_4	0.794124	0.274774	0.305283	0.306643	0.279975	0.078386
	DeepLearning_grid_1_AutoML_10_20231025_132304_model_3	0.78924	0.306499	0.299154	0.308657	0.291106	0.0847427
	XGBoost_grid_1_AutoML_10_20231025_132304_model_11	0.783845	0.317593	0.29946	0.32388	0.305318	0.0932192
	DeepLearning_grid_2_AutoML_10_20231025_132304_model_3	0.78153	0.303914	0.275136	0.32532	0.290349	0.0843026
	XGBoost_3_AutoML_10_20231025_132304	0.775332	0.388719	0.294143	0.322866	0.349325	0.122028
Escalation of care
	StackedEnsemble_AllModels_4_AutoML_11_20231025_151914	0.807852	0.102562	0.11445	0.395109	0.154525	0.0238781
	StackedEnsemble_AllModels_7_AutoML_11_20231025_151914	0.807639	0.102562	0.115192	0.389122	0.154491	0.0238674
	StackedEnsemble_BestOfFamily_8_AutoML_11_20231025_151914	0.807252	0.102872	0.113075	0.377129	0.154594	0.0238993
	StackedEnsemble_AllModels_3_AutoML_11_20231025_151914	0.807188	0.10269	0.113001	0.394186	0.154599	0.0239008
	StackedEnsemble_BestOfFamily_5_AutoML_11_20231025_151914	0.807022	0.102767	0.112393	0.379051	0.154626	0.0239093
	StackedEnsemble_BestOfFamily_4_AutoML_11_20231025_151914	0.806498	0.102836	0.111565	0.385543	0.154655	0.023918
	XGBoost_grid_1_AutoML_11_20231025_151914_model_8	0.804541	0.103085	0.111377	0.374075	0.154733	0.0239423
	XGBoost_grid_1_AutoML_11_20231025_151914_model_7	0.803155	0.103275	0.109986	0.356722	0.154792	0.0239605
	XGBoost_grid_1_AutoML_11_20231025_151914_model_6	0.802851	0.103745	0.105869	0.389444	0.15525	0.0241027
	StackedEnsemble_AllModels_2_AutoML_11_20231025_151914	0.80246	0.103421	0.108397	0.389499	0.15485	0.0239784
	StackedEnsemble_AllModels_1_AutoML_11_20231025_151914	0.801534	0.103678	0.107884	0.386843	0.154968	0.0240151
	XGBoost_grid_1_AutoML_11_20231025_151914_model_1	0.800348	0.103606	0.110593	0.40212	0.154928	0.0240025
	StackedEnsemble_BestOfFamily_1_AutoML_11_20231025_151914	0.800186	0.10389	0.108475	0.382366	0.155023	0.0240322
	StackedEnsemble_BestOfFamily_7_AutoML_11_20231025_151914	0.800042	0.104218	0.101624	0.383761	0.155532	0.0241902
	StackedEnsemble_BestOfFamily_2_AutoML_11_20231025_151914	0.799716	0.103909	0.107916	0.383122	0.155032	0.0240351
	StackedEnsemble_AllModels_6_AutoML_11_20231025_151914	0.799557	0.104656	0.101189	0.353203	0.155786	0.0242693
	StackedEnsemble_BestOfFamily_3_AutoML_11_20231025_151914	0.799096	0.103822	0.106683	0.393519	0.154958	0.0240119
	XGBoost_grid_1_AutoML_11_20231025_151914_model_5	0.798512	0.104515	0.100726	0.396678	0.15568	0.0242364
	GLM_1_AutoML_11_20231025_151914	0.793265	0.105012	0.104324	0.374352	0.15551	0.0241833
	XGBoost_grid_1_AutoML_11_20231025_151914_model_9	0.791014	0.105488	0.102074	0.373775	0.155729	0.0242515
	GBM_grid_1_AutoML_11_20231025_151914_model_7	0.790416	0.112034	0.098592	0.368573	0.156971	0.0246397
	GBM_grid_1_AutoML_11_20231025_151914_model_6	0.789596	0.108863	0.0965787	0.372174	0.156369	0.0244513
	XGBoost_grid_1_AutoML_11_20231025_151914_model_2	0.788841	0.106329	0.100574	0.375206	0.156305	0.0244312
	DeepLearning_grid_3_AutoML_11_20231025_151914_model_2	0.787709	0.105887	0.0937591	0.373204	0.155965	0.0243251
	GBM_5_AutoML_11_20231025_151914	0.787423	0.106426	0.0986001	0.39264	0.155694	0.0242407
	GBM_grid_1_AutoML_11_20231025_151914_model_1	0.785512	0.106613	0.0968013	0.37158	0.15577	0.0242642
	StackedEnsemble_BestOfFamily_6_AutoML_11_20231025_151914	0.784509	0.106723	0.092867	0.400918	0.156154	0.0243841
	GBM_1_AutoML_11_20231025_151914	0.78367	0.114747	0.0987296	0.386666	0.157327	0.0247517
	GBM_2_AutoML_11_20231025_151914	0.781702	0.108041	0.0936647	0.399362	0.156088	0.0243636
	XGBoost_grid_1_AutoML_11_20231025_151914_model_3	0.779177	0.108142	0.0914291	0.379908	0.157155	0.0246977
	StackedEnsemble_AllModels_5_AutoML_11_20231025_151914	0.779038	0.109021	0.0872598	0.389503	0.156974	0.0246408
	DeepLearning_grid_2_AutoML_11_20231025_151914_model_2	0.773952	0.112892	0.0909305	0.392459	0.159811	0.0255396
	XGBoost_grid_1_AutoML_11_20231025_151914_model_10	0.773285	0.110025	0.0855473	0.398784	0.158133	0.0250059
	DeepLearning_grid_2_AutoML_11_20231025_151914_model_1	0.771526	0.114088	0.089743	0.364544	0.161678	0.0261399
	DeepLearning_grid_3_AutoML_11_20231025_151914_model_1	0.770158	0.118768	0.0930506	0.408879	0.164878	0.0271847
	GBM_3_AutoML_11_20231025_151914	0.770089	0.110588	0.0891423	0.391947	0.156577	0.0245163
	GBM_grid_1_AutoML_11_20231025_151914_model_5	0.76639	0.112539	0.0838599	0.388351	0.157024	0.0246564
	XGBoost_grid_1_AutoML_11_20231025_151914_model_4	0.759839	0.114972	0.0766818	0.393973	0.158217	0.0250325
	GBM_4_AutoML_11_20231025_151914	0.759187	0.115086	0.0812932	0.394182	0.157374	0.0247666
	DeepLearning_1_AutoML_11_20231025_151914	0.755546	0.118468	0.0755608	0.402172	0.160761	0.025844
	XRT_1_AutoML_11_20231025_151914	0.755248	0.115676	0.0727417	0.390027	0.157983	0.0249585
	DeepLearning_grid_3_AutoML_11_20231025_151914_model_3	0.746155	0.138001	0.0771044	0.393697	0.176113	0.0310158
	DRF_1_AutoML_11_20231025_151914	0.7432	0.141622	0.0666656	0.37026	0.15952	0.0254466
	DeepLearning_grid_1_AutoML_11_20231025_151914_model_1	0.741975	0.133169	0.0777564	0.397439	0.174144	0.0303263
	GBM_grid_1_AutoML_11_20231025_151914_model_2	0.741969	0.119479	0.0714794	0.396837	0.157879	0.0249259
	XGBoost_grid_1_AutoML_11_20231025_151914_model_11	0.741151	0.13135	0.0772538	0.400618	0.173045	0.0299446
	DeepLearning_grid_1_AutoML_11_20231025_151914_model_2	0.738844	0.17057	0.0809395	0.400467	0.187299	0.0350809
	DeepLearning_grid_2_AutoML_11_20231025_151914_model_3	0.736393	0.148171	0.0710985	0.394432	0.179494	0.032218
	GBM_grid_1_AutoML_11_20231025_151914_model_4	0.732593	0.135065	0.0729372	0.404424	0.159292	0.0253739
	XGBoost_1_AutoML_11_20231025_151914	0.727462	0.140328	0.0727971	0.407471	0.178349	0.0318085
	XGBoost_2_AutoML_11_20231025_151914	0.715353	0.146018	0.0666534	0.414208	0.178566	0.0318859
Mortality
	StackedEnsemble_BestOfFamily_5_AutoML_12_20231025_170334	0.900786	0.0790645	0.181119	0.30728	0.141369	0.0199851
	StackedEnsemble_BestOfFamily_4_AutoML_12_20231025_170334	0.900664	0.0791521	0.180558	0.306517	0.141412	0.0199973
	StackedEnsemble_AllModels_4_AutoML_12_20231025_170334	0.90066	0.0791218	0.180985	0.310259	0.141396	0.0199929
	StackedEnsemble_BestOfFamily_8_AutoML_12_20231025_170334	0.900391	0.0793388	0.179348	0.30248	0.141388	0.0199905
	StackedEnsemble_AllModels_3_AutoML_12_20231025_170334	0.900297	0.0792318	0.180472	0.302336	0.141445	0.0200066
	StackedEnsemble_AllModels_7_AutoML_12_20231025_170334	0.900174	0.079238	0.17951	0.343515	0.141439	0.0200051
	StackedEnsemble_AllModels_2_AutoML_12_20231025_170334	0.898877	0.0794846	0.17977	0.308701	0.141463	0.0200119
	StackedEnsemble_BestOfFamily_3_AutoML_12_20231025_170334	0.898855	0.0794823	0.179828	0.311634	0.14148	0.0200166
	StackedEnsemble_BestOfFamily_1_AutoML_12_20231025_170334	0.898596	0.0800703	0.176338	0.328449	0.141888	0.0201323
	StackedEnsemble_AllModels_1_AutoML_12_20231025_170334	0.897948	0.0798785	0.175616	0.294842	0.141751	0.0200934
	StackedEnsemble_BestOfFamily_2_AutoML_12_20231025_170334	0.897695	0.0798803	0.175486	0.322178	0.141745	0.0200917
	XGBoost_grid_1_AutoML_12_20231025_170334_model_8	0.897379	0.0802842	0.167651	0.312541	0.142212	0.0202244
	XGBoost_grid_1_AutoML_12_20231025_170334_model_7	0.896608	0.0805457	0.165488	0.292037	0.142345	0.0202622
	XGBoost_grid_1_AutoML_12_20231025_170334_model_1	0.895957	0.08043	0.173649	0.325776	0.142116	0.020197
	GLM_1_AutoML_12_20231025_170334	0.895902	0.080676	0.172528	0.308122	0.142413	0.0202814
	StackedEnsemble_BestOfFamily_7_AutoML_12_20231025_170334	0.89522	0.0809426	0.16049	0.294842	0.142781	0.0203864
	XGBoost_grid_1_AutoML_12_20231025_170334_model_6	0.894558	0.0807507	0.170685	0.295971	0.142318	0.0202543
	XGBoost_grid_1_AutoML_12_20231025_170334_model_5	0.893541	0.08145	0.161391	0.338924	0.143137	0.0204881
	StackedEnsemble_AllModels_6_AutoML_12_20231025_170334	0.893484	0.0820826	0.153681	0.31973	0.143637	0.0206315
	StackedEnsemble_BestOfFamily_6_AutoML_12_20231025_170334	0.892726	0.0815994	0.15925	0.323761	0.143019	0.0204543
	XGBoost_grid_1_AutoML_12_20231025_170334_model_9	0.890246	0.0822981	0.163334	0.347915	0.143273	0.0205271
	GBM_5_AutoML_12_20231025_170334	0.886477	0.0844639	0.162731	0.35333	0.143407	0.0205656
	GBM_grid_1_AutoML_12_20231025_170334_model_1	0.886174	0.0844618	0.155797	0.337806	0.143521	0.0205984
	XGBoost_grid_1_AutoML_12_20231025_170334_model_2	0.886172	0.0841239	0.149636	0.349573	0.144603	0.0209102
	XGBoost_grid_1_AutoML_12_20231025_170334_model_3	0.884776	0.0840832	0.153708	0.338496	0.144415	0.0208556
	GBM_grid_1_AutoML_12_20231025_170334_model_6	0.88327	0.0891164	0.160587	0.344721	0.144786	0.0209629
	GBM_grid_1_AutoML_12_20231025_170334_model_7	0.883231	0.0930866	0.153037	0.362488	0.146202	0.0213752
	StackedEnsemble_AllModels_5_AutoML_12_20231025_170334	0.883111	0.0854635	0.134708	0.319194	0.145326	0.0211196
	GBM_2_AutoML_12_20231025_170334	0.880479	0.0867364	0.150562	0.327132	0.144148	0.0207788
	GBM_1_AutoML_12_20231025_170334	0.879303	0.0960043	0.151267	0.340498	0.146576	0.0214846
	XGBoost_grid_1_AutoML_12_20231025_170334_model_10	0.878443	0.0862599	0.140793	0.349318	0.145583	0.0211945
	XGBoost_grid_1_AutoML_12_20231025_170334_model_4	0.877937	0.0892685	0.140213	0.351728	0.14528	0.0211064
	DeepLearning_grid_3_AutoML_12_20231025_170334_model_2	0.877203	0.0859208	0.123702	0.338483	0.144518	0.0208854
	DeepLearning_grid_2_AutoML_12_20231025_170334_model_2	0.874821	0.0913238	0.123098	0.323976	0.148963	0.02219
	GBM_3_AutoML_12_20231025_170334	0.873628	0.0900558	0.143442	0.362561	0.144966	0.0210152
	GBM_grid_1_AutoML_12_20231025_170334_model_5	0.867636	0.0927653	0.128147	0.319683	0.14576	0.0212459
	DeepLearning_grid_2_AutoML_12_20231025_170334_model_1	0.866762	0.0913819	0.11043	0.34186	0.150414	0.0226245
	XGBoost_grid_1_AutoML_12_20231025_170334_model_11	0.864721	0.104044	0.133543	0.340313	0.161391	0.0260472
	GBM_4_AutoML_12_20231025_170334	0.864291	0.0965828	0.131718	0.327212	0.146366	0.0214231
	DeepLearning_grid_3_AutoML_12_20231025_170334_model_1	0.864272	0.0929892	0.120562	0.365319	0.14996	0.022488
	DeepLearning_1_AutoML_12_20231025_170334	0.863093	0.0948685	0.123253	0.348046	0.14798	0.0218982
	DeepLearning_grid_1_AutoML_12_20231025_170334_model_1	0.862566	0.103392	0.118251	0.344118	0.160957	0.0259071
	DeepLearning_grid_3_AutoML_12_20231025_170334_model_3	0.85975	0.104135	0.110717	0.351486	0.155996	0.0243348
	XGBoost_1_AutoML_12_20231025_170334	0.856359	0.111689	0.121307	0.355286	0.167863	0.0281781
	DRF_1_AutoML_12_20231025_170334	0.855892	0.12133	0.113237	0.354912	0.149154	0.0222468
	DeepLearning_grid_2_AutoML_12_20231025_170334_model_3	0.855178	0.113191	0.105396	0.349122	0.165891	0.0275199
	GBM_grid_1_AutoML_12_20231025_170334_model_2	0.853199	0.0989074	0.122013	0.391239	0.146682	0.0215155
	DeepLearning_grid_1_AutoML_12_20231025_170334_model_2	0.852017	0.146751	0.120835	0.328666	0.172265	0.0296753
	GBM_grid_1_AutoML_12_20231025_170334_model_4	0.849597	0.11446	0.123536	0.376496	0.148964	0.0221901
	XGBoost_2_AutoML_12_20231025_170334	0.844304	0.117065	0.113251	0.337053	0.168246	0.0283067
	XGBoost_3_AutoML_12_20231025_170334	0.841146	0.126277	0.117767	0.372521	0.178981	0.0320342
